# Supplementary material for: Panomics Integration via Machine Learning Prioritizes TAF1D as a Therapeutic Vulnerability in Lung Adenocarcinoma
Source: Hum Mutat. 2026 Apr 11;2026:1816649. doi: 10.1155/humu/1816649 (PMC13069365; doi:10.1155/humu/1816649)
Supplement: Supplementary file 2 — Supporting Information 2 Figure S2: (A) Landscape of immune cell infiltration. (B) Synergistic correlation of immune cells. [file HUMU-2026-1816649-s002.zip]

Archive with 2 entries (2 files):
- Supplementary Figure2 B.pdf
- Supplementary Figure2 A.pdf
