# Supplementary material for: Panomics Integration via Machine Learning Prioritizes TAF1D as a Therapeutic Vulnerability in Lung Adenocarcinoma
Source: Hum Mutat. 2026 Apr 11;2026:1816649. doi: 10.1155/humu/1816649 (PMC13069365; doi:10.1155/humu/1816649)
Supplement: Supplementary file 3 — Supporting Information 3 Figure S3: Clinical relevance analysis of TAF1D. (A) TAF1D expression levels in healthy human tissues. (B) TAF1D expression levels in the TCGA cohort. (C) TAF1D expression across different tumor stages. (D) TAF1D expression across different ethnicities. (E) TAF1D expression across different genders. (F) TAF1D expression across different age groups. (G) TAF1D expression across different smoking statuses. (H) TAF1D expression across different lymph node stages. (I) Prognostic impact of TAF1D high‐ and low‐expression groups. (J) TAF1D expression across 33 types of tumors. [file HUMU-2026-1816649-s006.zip]

Archive with 3 entries (3 files):
- Supplementary Figure3 J.pdf
- Supplementary Figure3 B-I.pdf
- Supplementary Figure3 A.pdf
