# Supplementary material for: Panomics Integration via Machine Learning Prioritizes TAF1D as a Therapeutic Vulnerability in Lung Adenocarcinoma
Source: Hum Mutat. 2026 Apr 11;2026:1816649. doi: 10.1155/humu/1816649 (PMC13069365; doi:10.1155/humu/1816649)
Supplement: Supplementary file 4 — Supporting Information 4 Figure S4: Genomic landscape and comutation pattern of TAF1D in lung adenocarcinoma. (A) OncoPrint illustrating the alteration frequency and mutation types of TAF1D in the TCGA‐LUAD cohort. (B) Lollipop plot showing the distribution of TAF1D somatic mutations across the protein sequence. (C) Kaplan–Meier overall survival analysis comparing patients with and without TAF1D alterations. [file HUMU-2026-1816649-s004.zip]

Archive with 1 entries (1 files):
- Supplementary Figure4.pdf
