# Supplementary material for: Panomics Integration via Machine Learning Prioritizes TAF1D as a Therapeutic Vulnerability in Lung Adenocarcinoma
Source: Hum Mutat. 2026 Apr 11;2026:1816649. doi: 10.1155/humu/1816649 (PMC13069365; doi:10.1155/humu/1816649)
Supplement: Supplementary file 5 — Supporting Information 5 Figure S5: (A) Western blot images of overexpression of TAF1D (right panel) and downregulation efficiency (left panel). [file HUMU-2026-1816649-s005.zip]

Archive with 1 entries (1 files):
- Supplementary Figure5.pdf
