# Supplementary material for: Panomics Integration via Machine Learning Prioritizes TAF1D as a Therapeutic Vulnerability in Lung Adenocarcinoma
Source: Hum Mutat. 2026 Apr 11;2026:1816649. doi: 10.1155/humu/1816649 (PMC13069365; doi:10.1155/humu/1816649)
Supplement: Supplementary file 6 — Supporting Information 6 Table S1: Comutation and mutual exclusivity analysis of TAF1D and key driver genes in LUAD. [file HUMU-2026-1816649-s003.zip › Supplementary Table 1.xls]

A	B	Neither	A Not B	B Not A	Both	Log2 Odds Ratio	p-Value	q-Value	Tendency
EGFR	KRAS	256	88	139	14	-1.771	<0.001	<0.001	Mutual exclusivity
EGFR	TP53	215	34	180	68	1.256	<0.001	<0.001	Co-occurrence
KRAS	TP53	155	94	189	59	-0.958	<0.001	0.002	Mutual exclusivity
TAF1D	TP53	246	3	236	12	2.060	0.019	0.029	Co-occurrence
TAF1D	EGFR	385	10	97	5	0.989	0.205	0.246	Co-occurrence
TAF1D	KRAS	333	11	149	4	-0.299	1.000	1.000	Mutual exclusivity
